# Supplementary material for: Multicellular Model Reveals the Mechanism of AEE Alleviating Vascular Endothelial Cell Injury via Anti-Inflammatory and Antioxidant Effects
Source: Int J Mol Sci. 2026 Jan 15;27(2):877. doi: 10.3390/ijms27020877 (PMC12841016; doi:10.3390/ijms27020877)
Supplement: Supplementary file 1 [file ijms-27-00877-s001.zip]

Archive with 1 entries (1 files):
- ijms-4016990-supplementary.pdf
